# Supplementary material for: Higher Synovial Immunohistochemistry Reactivity of IL-17A, Dkk1, and TGF-β1 in Patients with Early Psoriatic Arthritis and Rheumatoid Arthritis Could Predict the Use of Biologics
Source: Biomedicines. 2024 Apr 8;12(4):815. doi: 10.3390/biomedicines12040815 (PMC11048598; doi:10.3390/biomedicines12040815)
Supplement: Supplementary file 1 [file biomedicines-12-00815-s001.zip]

Archive with 1 entries (1 files):
- biomedicines-2891751-Supplementary.pdf
